# Supplementary material for: Posttraumatic Inflammation as a Key to Neuroregeneration after Traumatic Spinal Cord Injury
Source: Int J Mol Sci. 2015 Apr 9;16(4):7900–16. doi: 10.3390/ijms16047900 (PMC4425057; doi:10.3390/ijms16047900)
Supplement: Supplementary File 1 [file ijms-16-07900-s001.zip]

Archive with 2 entries (2 files):
- Supplementary Table 1.1.xlsx
- Supplementary Table 1.2.xlsx
