# Supplementary material for: Posttraumatic Inflammation as a Key to Neuroregeneration after Traumatic Spinal Cord Injury
Source: Int J Mol Sci. 2015 Apr 9;16(4):7900–16. doi: 10.3390/ijms16047900 (PMC4425057; doi:10.3390/ijms16047900)
Supplement: Supplementary File 1 [file ijms-16-07900-s001.zip › Supplementary Table 1.1.xlsx]

## Sheet: Table 3.1
Supplementary Table 1.1: Cytokine levels of patients with different AIS grades (TNFα, IL-1β, IL-6). All values are expressed as means ± standard deviation, significant values were assessed with the Mann-Whitney-U-Test, *p<0.05, †p<0.01. Supplementary Table 1.1 and 1.2 compare patients with an initial AIS A and AIS B-D respectively, with (↑) and without (↔) remission after 12 weeks. Additionally w…
	TNFα (pg/ml)							IL-1β (pg/ml)							IL-6 (pg/ml)
Time	AIS A ↔ (n=14)				AIS A ↑ (n=6)			AIS A ↔ (n=14)				AIS A ↑ (n=6)			AIS A ↔ (n=14)				AIS A ↑ (n=6)
0 h	13.18	±	7.54		9.96	±	2.27855	1.2592	±	1.04596		0.675	±	0.82058	115.54	±	94.15		127.88	±	177.17
4 h	10.64	±	5.23		16.105	±	16.1312	1.0518	±	0.85095		0.6075	±	0.535	105.37	±	67.35		70.4	±	18.64
9 h	14.51	±	10.19		8.74	±	4.10143	1.4727	±	1.16962		0.51	±	0.29445	110.54	±	138.16	*	33.5	±	7.84
12 h	11.65	±	6.5		9.61	±	7.81318	1.6445	±	1.57022		0.4617	±	0.19167	84.6	±	76.69		41.64	±	27.38
24 h	13.62	±	10.7		21.36	±	14.5905	1.01	±	0.80229		0.61	±	0.31273	47.71	±	26.18		42.88	±	22.4
3 d	13.2	±	5.56		8.808	±	3.8845	1.375	±	0.94469	*	0.34	±	0	93.97	±	110.62	*	24.27	±	29.98
1 w	12.01	±	5.09		10.41	±	2.35305	1.0967	±	0.86176		0.482	±	0.31752	37.39	±	34.47		18.16	±	11.58
2 w	12.55	±	4.53		9.1525	±	2.51975	0.9744	±	0.56056		0.6425	±	0.605	18.12	±	7.48		12.71	±	10.79
4 w	12.03	±	5.43		14.1617	±	6.15338	0.9964	±	0.63224		1.2567	±	2.24537	13.11	±	9.58		53.25	±	113.78
8 w	15.4	±	4.91	*	10.13	±	3.56519	0.9582	±	0.69777	*	0.34	±	0	8.01	±	3.76		6.03	±	4.5
12 w	17.13	±	9.85	*	8.935	±	2.21932	1.1257	±	0.49819	*	0.34	±	0	10.56	±	11.04	*	2.34	±	2.24
	AIS B-D ↔ (n=3)				AIS B-D ↑ (n=17)			AIS B-D ↔ (n=3)				AIS B-D ↑ (n=17)			AIS B-D ↔ (n=3)				AIS B-D ↑ (n=17)
0 h	15.7467	±	6.11474	*	7.9557	±	4.2871	0.89	±	0.10817		0.6236	±	0.49705	221.56	±	168.37	*	61.54	±	73.38
4 h	8.855	±	1.36472		5.85	±	2.74779	0.34	±	0		0.5256	±	0.42021	84.54	±	90.64		73.32	±	79.2
9 h	8.43	±	2.72943		6.751	±	3.77318	0.515	±	0.24749		0.608	±	0.73583	65.15	±	71.4		44.3	±	39.86
12 h	9.575	±	3.76888		8.0762	±	4.79944	0.495	±	0.2192		0.7908	±	0.88945	49.14	±	59.81		67.14	±	47.72
24 h	10.0233	±	2.72722		10.8307	±	6.6419	0.47	±	0.22517		0.8831	±	0.67262	43.46	±	33.64		71.48	±	67.62
3 d	13.6667	±	2.39675		11.4269	±	6.17428	0.52	±	0.31177		0.5563	±	0.35581	24.07	±	17.21		52.19	±	98.73
1 w	12.9033	±	5.16957		11.864	±	7.27767	0.7133	±	0.4087		0.728	±	0.527	13.73	±	2.94		22.4	±	21.01
2 w	10.9733	±	6.74604		10.9685	±	6.53002	0.61	±	0.25239		0.5292	±	0.32849	33.19	±	40.8		31.23	±	67.86
4 w	9.6867	±	3.58734		10.4836	±	7.67242	0.4867	±	0.25403		0.365	±	0.09354	16.52	±	16.68		6.91	±	6.97
8 w	13.99	±	9.22067		10.1456	±	6.73543	0.65	±	0.43841		0.3888	±	0.195	14.61	±	14.87		4.17	±	4.38
12 w	12.93	±	5.19016		11.5346	±	7.14682	0.595	±	0.36062		0.4708	±	0.32087	11.93	±	12.52		20.91	±	43.56
	AIS A (n=20)				AIS B-D (n=20)			AIS A (n=20)				AIS B-D (n=20)			AIS A (n=20)				AIS B-D (n=20)
0 h	12.3	±	6.59756		9.3306	±	5.38326	1.0747	±	0.99711		0.6706	±	0.46169	119.65	±	122.49		89.78	±	108.96
4 h	12.0044	±	8.83771	*	6.3964	±	2.77564	0.9333	±	0.78735		0.4918	±	0.38327	96.63	±	60.34		75.36	±	76.56
9 h	13.18	±	9.33117	*	7.0308	±	3.5711	1.2664	±	1.11072		0.5925	±	0.67073	92.77	±	124.37		47.78	±	42.77
12 h	10.9294	±	6.81888		8.276	±	4.58658	1.2271	±	1.37549		0.7513	±	0.83209	69.43	±	66.02		64.74	±	47.41
24 h	15.4412	±	11.7135		10.6882	±	6.07237	0.9159	±	0.72916		0.8056	±	0.62962	46.51	±	24.65		66.54	±	63.07
3 d	11.9047	±	5.40792		11.7805	±	5.75417	1.0706	±	0.92188		0.5505	±	0.3413	72.19	±	97.52		47.75	±	90.92
1 w	11.5376	±	4.44789		12.0372	±	6.84987	0.9159	±	0.78683		0.7256	±	0.4984	31.38	±	30.21		20.96	±	19.38
2 w	11.5031	±	4.23583		10.9694	±	6.33883	0.8723	±	0.57133		0.5444	±	0.30964	16.32	±	8.63		31.6	±	62.5
4 w	12.7818	±	5.6002		10.3429	±	7.03814	1.0882	±	1.35713	*	0.3865	±	0.13214	28.16	±	69.09		8.61	±	9.41
8 w	13.5424	±	5.07685		10.5728	±	6.82463	0.74	±	0.6301		0.4178	±	0.22802	7.27	±	4.03	*	5.33	±	6.43
12 w	14.6054	±	9.02404		11.7207	±	6.77831	0.84	±	0.55323		0.4873	±	0.31536	7.57	±	9.59		19.71	±	40.59
