# Supplementary material for: Posttraumatic Inflammation as a Key to Neuroregeneration after Traumatic Spinal Cord Injury
Source: Int J Mol Sci. 2015 Apr 9;16(4):7900–16. doi: 10.3390/ijms16047900 (PMC4425057; doi:10.3390/ijms16047900)
Supplement: Supplementary File 1 [file ijms-16-07900-s001.zip › Supplementary Table 1.2.xlsx]

## Sheet: Table 3.2
Supplementary Table 1.2: Cytokine levels of patients with different initial AIS grades (IL-8, IL-10). The Mann-Whitney-U-Test assessed significant differences,*p<0.05, †p<0.01.
	IL-8 (pg/ml)							IL-10 (pg/ml)
Time	AIS A ↔ (n=14)				AIS A ↑ (n=6)			AIS A ↔ (n=14)				AIS A ↑ (n=6)
0 h	34.04	±	23.91	*	16.33	±	6.2	55.05	±	69.5715		30.7067	±	20.1789
4 h	33.71	±	21.54		46.68	±	41.21	25.0692	±	23.853		15.9475	±	19.3402
9 h	46.44	±	45.27		36.01	±	24.46	60.3791	±	86.8552	*	5.4	±	4.32896
12 h	43.01	±	35.34		30.43	±	32.61	37.5882	±	75.9217		9.42	±	17.1245
24 h	25.7	±	13.01		67.43	±	61.2	9.0215	±	10.1305		12.2625	±	12.0966
3 d	29.9	±	16.83		25.02	±	11.4	4.0783	±	3.07848	*	1.258	±	0.27444
1 w	27.95	±	15.44		22	±	8.65	2.395	±	1.80482	†	0.708	±	0.33959
2 w	27.16	±	6.63		22.85	±	8.16	1.8656	±	1.64515		0.625	±	0.33
4 w	25.95	±	15		20.12	±	13.16	2.2227	±	2.08317		3.2717	±	4.47253
8 w	24.61	±	12.04		18.31	±	15.32	5.0173	±	10.8792		0.8183	±	0.55772
12 w	17.1	±	6.51		17.96	±	11.61	6.1878	±	15.4189		0.685	±	0.45
	AIS B-D ↔ (n=3)				AIS B-D ↑ (n=17)			AIS B-D ↔ (n=3)				AIS B-D ↑ (n=17)
0 h	76.66	±	84.99	*	15	±	7.31	29.6133	±	26.7728		8.7443	±	10.7175
4 h	96.02	±	114.98		15.82	±	6.01	31.885	±	43.282		12.8922	±	12.2782
9 h	34.42	±	35.21		20.02	±	10.31	6.055	±	7.91252		6.02	±	5.93841
12 h	45.22	±	44.24		20.71	±	10.62	8.57	±	11.4693		5.1146	±	4.04386
24 h	25.86	±	13.62		26.53	±	21.06	3.9133	±	3.03055		3.675	±	4.81483
3 d	18.07	±	1.94		20.37	±	13.81	1.9933	±	1.91513		1.7363	±	2.72147
1 w	11.36	±	5.22		19.19	±	9.87	3.0267	±	0.75222	*	1.5887	±	1.68582
2 w	13.49	±	6.09		20.9	±	11.34	1.3433	±	0.18037		1.5415	±	1.98408
4 w	15.7	±	9.01		15.67	±	7.74	1.1533	±	0.62405		1.1714	±	1.76945
8 w	15.89	±	5.04		13.94	±	6.68	1.63	±	0.73539	*	0.5881	±	0.28041
12 w	13.91	±	5.07		15.26	±	6.59	0.99	±	0.74953		0.9823	±	0.70529
	AIS A (n=20)				AIS B-D (n=20)			AIS A (n=20)				AIS B-D (n=20)
0 h	29.1	±	21.89		25.88	±	39.16	47.3626	±	58.9496	†	12.4271	±	15.8169
4 h	36.95	±	26.71	*	30.4	±	49.03	22.7888	±	22.5542		16.3455	±	19.1563
9 h	44.21	±	41.09	*	22.42	±	15.2	48.5979	±	79.7113	†	6.0258	±	5.87748
12 h	38.57	±	33.93		23.98	±	17.63	27.6465	±	62.3437		5.5753	±	4.98909
24 h	35.52	±	34.09		26.4	±	19.37	9.7841	±	10.3158	†	3.7171	±	4.47132
3 d	28.46	±	15.25	*	20.01	±	12.66	3.2488	±	2.87905	*	1.7768	±	2.56687
1 w	26.2	±	13.8	*	17.88	±	9.62	1.8988	±	1.70178		1.8283	±	1.64655
2 w	25.83	±	7.08		19.51	±	10.8	1.4838	±	1.47876		1.5044	±	1.77764
4 w	23.89	±	14.25		15.67	±	7.67	2.5929	±	3.03815		1.1682	±	1.61017
8 w	22.39	±	13.17	*	14.16	±	6.43	3.5353	±	8.85145	*	0.7039	±	0.46337
12 w	17.38	±	8		15.08	±	6.27	4.4946	±	12.866		0.9833	±	0.68302
